# Supplementary material for: Evidence for publicly reported quality indicators in residential long-term care: a systematic review
Source: BMC Health Serv Res. 2022 Nov 24;22:1408. doi: 10.1186/s12913-022-08804-7 (PMC9686098; doi:10.1186/s12913-022-08804-7)
Supplement: Supplementary file 3 — Additional file 3. List of included QIs with type of QI, measurement level and AIRE rating. [file 12913_2022_8804_MOESM3_ESM.xlsx]

## Sheet: AIRE
AIRE Domain	Explanation
Domain 1: Purpose, relevance and organizational context
1.The purpose of the indicator is described clearly	For what purpose the indicator has been developed and by whom the information will be used: e.g., to support healthcare professionals in quality improvement efforts.
2. The criteria for selecting the topic of the indicator are described in detail	Why the topic of the indicator was selected, e.g., relevance to residents’ health, expected improvement potential or demonstrated substantial variation in quality of care.
3.The organizational context of the indicator is described in detail	Who the indicator says something about, e.g., care provided by public and private skilled nursing facilities.
4.The quality domain the indicator addresses is described in detail	What care quality aspect the indicator relates to, e.g., patient safety, care effectiveness, timeliness, equality, patient-centeredness.
5.The health-care process covered by the indicator is described and defined in detail	What type and scope of care the indicator relates to, e.g., quality of care for long-stay nursing home residents.
Domain 2: Stakeholder involvement
6. The group developing the indicator includes individuals from relevant professional groups	The working group should consist of all relevant professional groups, e.g., healthcare professionals, scientists and other specialists in the subject.
7. Considering the purpose of the indicator, all relevant stakeholders have been involved at some stage of the development process	All other relevant parties should be involved as appropriate, e.g., insurers, patient organizations, policy makers.
8. The indicator has been formally endorsed	A formal endorsement of the indicator e.g., by a scientific committee, professional association or the government is important for the acceptance of the indicator.
Domain 3: Scientific evidence
9. Systematic methods were used to search for scientific evidence	The indicator should be supported by scientific evidence obtained through a systematic search of relevant data sources. The search strategy should be described in detail, including search terms, databases and other sources consulted and search timeline.
10. The indicator is based on recommendations from an evidence-based guideline or studies published in peer-reviewed scientific journals.	This item provides a general opinion, whether the indicator is based on scientific literature. The scientific evidence can be related to various aspects of the indicator, such as the definition, rationale of the indicator, assessment of validity etc. References to specific guidelines or scientific studies should be provided.
11. The supporting evidence has been critically appraised	Information on whether and how the quality of the scientific evidence supporting the indicator has been systematically examined should be provided.
Domain 4: Additional evidence, formulation and usage
12. The numerator and denominator are described in detail	The numerator and denominator should be clearly described to enable accurate measurement.
13. The target patient population of the indicator is defined clearly	The population the indicator relates to should be specified by providing inclusion and exclusion criteria, e.g., regarding characteristics such as age and diagnosis.
14. A strategy for risk adjustment has been considered and described	The rationale for applying or not applying risk adjustment should be provided.
15. The indicator measures what it is intended to measure	Information on validity should be provided and indicate that the indicator is valid, e.g., references indicating face validity, expert opinions/ratings, studies comparing the indicator with similar indicators or with a gold standard.
16. The indicator measures accurately and consistently	Information on reliability should be provided and indicate that the indicator is reliable, e.g., inter- and intra-rater reliability tests, internal consistency analysis, tests of data accuracy.
17. The indicator has sufficient discriminative power	Information indicating sufficient discriminative power (i.e., the ability to detect changes in quality of care and show differences in performance) should be provided.
18. The indicator has been piloted in practice	Testing an indicator in practice provides insight into its relevance, feasibility, interpretability, validity, reliability, etc. Information on how the indicator has been tested in practice should be provided.
19. The efforts needed for data collection have been considered	Information on the effort required for data collection should be provided and indicate that the effort is low.
20. Specific instructions for presenting and interpreting the indicator results are provided	It should be clearly described or shown how to display and interpret the results, e.g., as a proportion, average, with higher/lower values indicating a better result.
Based on: De Koning J, Smulders A, Klazinga N. Appraisal of indicators through research and evaluation (AIRE) Versie 2.0. Amsterdam; 2007.

## Sheet: Australia
Australia
			AIRE Rating for each criterion (average over 3 raters)
			Domain 1						Domain 2				Domain 3				Domain 4
QI	QI type	Measure-ment level	1	2	3	4	5	%	6	7	8	%	9	10	11	%	12	13	14	15	16	17	18	19	20	%
Fall-related fractures	Prevalence	Outcome	4	4	4	3.3	3	89	4	4	4	100	2	4	2	55.6	4	4	3.33333	1.33333	1.33333	1	1.66667	3.33333	3.66667	54.3
Falls	Prevalence	Outcome	4	4	4	3.3	3	89	4	4	4	100	2	4	2	55.6	4	4	3.33333	1.33333	1.33333	1	1.66667	3.33333	3.66667	54.3
Physical restraints	Prevalence	Outcome	4	4	4	3.3	3	89	4	4	4	100	2	4	2	55.6	4	4	3.33333	1	1	1	1.66667	4	3	51.9
Polymedication	Prevalence	Outcome	4	4	4	3.3	3	89	4	4	4	100	2	3.66667	2	51.9	4	4	3.33333	1	1	1	1.66667	4	3	51.9
Pressure ulcers	Prevalence	Outcome	4	4	4	3.3	3	89	4	4	4	100	2	4	2	55.6	4	4	3.33333	1.33333	1.33333	1	2.33333	3.66667	3.66667	58
Weight loss	Prevalence	Outcome	4	4	4	3.3	3	89	4	4	4	100	2	3.66667	2	51.9	4	4	3.33333	1	1	1	1.66667	4	3	51.9

## Sheet: Belgium
Belgium
			AIRE Rating for each criterion (average over 3 raters)
			Domain 1						Domain 2				Domain 3				Domain 4
QI	QI type	Measure-ment level	1	2	3	4	5	%	6	7	8	%	9	10	11	%	12	13	14	15	16	17	18	19	20	%
Advance care planning	Prevalence	Process	4	3.7	4	3.7	3.7	93.3	4	4	4	100	1	2.66667	1	18.5	4	4	1	1	1	1	3	1.66667	3	39.5
Death in nursing home	Prevalence	Outcome	4	3.7	4	3.7	3.7	93.3	4	4	4	100	1	1	1	0	4	4	1	1	1	1	3	1.66667	3	39.5
Falls	Prevalence	Outcome	4	3.7	4	3.7	3.7	93.3	4	4	4	100	1	2.7	1	18.5	3.66667	4	1	1	1	1	3	1.66667	3	38.3
Medication errors	Prevalence	Process	4	3.7	4	3.7	3.7	93.3	4	4	4	100	1	2.3	1	14.8	4	4	1	1	1	1	3	1.66667	3	39.5
Physical restraints	Prevalence	Outcome	4	3.7	4	3.7	3.7	93.3	4	4	4	100	1	3	1	22.2	4	4	1	1	1	1	3	1.3	3	38.3
Pressure ulcers	Prevalence	Outcome	4	3.7	4	3.7	3.7	93.3	4	4	4	100	1	3.3	1	25.9	4	4	1	1	1	1	2.7	1.7	3	38.3
Weight loss	Prevalence	Outcome	4	3.7	4	3.7	3.7	93.3	4	4	4	100	1	3	1	22.2	4	4	1	1	1	1	3	1.7	3	39.5

## Sheet: Canada
Canada
			AIRE Rating for each criterion (average over 3 raters)
			Domain 1						Domain 2				Domain 3				Domain 4
QI	QI type	Measure-ment level	1	2	3	4	5	%	6	7	8	%	9	10	11	%	12	13	14	15	16	17	18	19	20	%
ADL (mid-loss, improved)	Incidence	Outcome	4	3.7	4	4	3.7	95.6	4	4	4	100	1	2.7	1	18.5	4	4	4	3	1	1	1	1	4	51.9
ADL (mid-loss, worsened)	Incidence	Outcome	4	3.7	4	4	3.7	95.6	4	4	4	100	1	2.7	1	18.5	4	4	4	3	1	1	1	1	4	51.9
Antipsychotic drug use	Prevalence	Outcome	4	3.7	4	4	3.7	95.6	4	4	4	100	1	2	1	11.1	4	4	4	3	3.33333	1	1	1	4	60.5
Behaviour (improved)	Incidence	Outcome	4	3.7	4	4	3.7	95.6	4	4	4	100	1	2.7	1	18.5	4	4	4	2.66667	1	1	1	1	3.66667	49.4
Behaviour (worsened)	Incidence	Outcome	4	3.7	4	4	3.7	95.6	4	4	4	100	1	3	1	33.3	4	4	4	1	3	1	1	1	3.66667	50.6
Bladder continence (worsened)	Incidence	Outcome	4	3.7	4	4	3.7	95.6	4	4	4	100	1	3	1	22.2	3.7	4	4	3	3.3	1	1	1	3.7	58
Emergency department visits	Prevalence	Outcome	4	3.7	4	4	3.7	95.6	4	4	4	100	1	2.7	1	18.5	4	4	1	1	1	1	1	1	4	33.3
Falls	Prevalence	Outcome	4	3.7	4	4	3.7	95.6	4	4	4	100	1	3	1	22.2	4	4	4	2.33333	2.33333	1	1	1	4	54.3
Pain (present)	Prevalence	Outcome	4	3.7	4	4	3.7	95.6	4	4	4	100	1	2.33333	1	14.8	4	4	4	3	3	1	1	1	4	59.3
Pain (worsened)	Incidence	Outcome	4	3.7	4	4	3.7	95.6	4	4	4	100	1	2.3	1	14.8	4	4	4	3	3	1	1	1	4	59.3
Physical restraints	Prevalence	Outcome	4	3.7	4	4	3.7	95.6	4	4	4	100	1	3	1	22.2	4	4	4	1	3	1	1	3	4	59.3
Pressure ulcers (new)	Incidence	Outcome	4	3.7	4	4	3.7	95.6	4	4	4	100	1	2	1	11.1	4	4	4	1	1	1	1	1	4	44.4
Pressure ulcers (worsened)	Incidence	Outcome	4	3.7	4	4	3.7	95.6	4	4	4	100	1	2	1	11.1	4	4	4	1	3	1	1	1	4	51.9
Pressure ulcers (new or worsened)	Incidence	Outcome	4	3.7	4	4	3.7	95.6	4	4	4	100	1	2	1	11.1	4	4	4	1	1	1	1	1	4	44.4
Signs of depression (worsened)	Incidence	Outcome	4	3.7	4	4	3.7	95.6	4	4	4	100	1	2.3	1	14.8	4	4	4	2	2.66667	1	1	1	4	54.3

## Sheet: Netherlands
Netherlands
			AIRE Rating for each criterion (average over 3 raters)
			Domain 1						Domain 2				Domain 3				Domain 4
QI	QI type	Measure-ment level	1	2	3	4	5	%	6	7	8	%	9	10	11	%	12	13	14	15	16	17	18	19	20	%
Advance care planning	Prevalence	Process	4	1.66667	4	3.66667	3.33333	77.8	3	2.7	4	74.1	1	1	1	0	3.6667	3.6667	1	1	1	1	1	1	1	19.8
Eating preferences	Prevalence	Process	4	1.66667	4	3.66667	3.33333	77.8	3	2.7	4	74.1	1	1	1	0	3.6667	3.6667	1	1	1	1	1	1	1	19.8
Medication review	Prevalence	Process	4	1.66667	4	3.66667	3.33333	77.8	3	2.7	4	74.1	1	1	1	0	4	3.6667	1	1	1	1	1	1	1	21
Physical restraints	Prevalence	Outcome	4	1.66667	4	3.66667	3.33333	77.8	3	2.7	4	74.1	1	1	1	0	3	4	1	1	1	1	1	1	1	18.5
Pressure ulcers	Prevalence	Outcome	4	1.66667	4	3.66667	3.33333	77.8	3	2.7	4	74.1	1	2	1.3	14.8	4	3.7	1	1	3	1	4	1	1	39.5
Toileting plan	Prevalence	Process	4	1.66667	4	3.66667	3.33333	77.8	3	2.7	4	74.1	1	1	1	0	3.6667	3.6667	1	1	1	1	1	1	1	19.8

## Sheet: New Zealand
New Zealand
			AIRE Rating for each criterion (average over 3 raters)
			Domain 1						Domain 2				Domain 3				Domain 4
QI	QI type	Measure-ment level	1	2	3	4	5	%	6	7	8	%	9	10	11	%	12	13	14	15	16	17	18	19	20	%
Ability to move independently (improved)	Incidence	Outcome	4	2	4	2.66667	3	71.1	3.66667	3.66667	4	92.6	1	1	1	0	3.66667	4	1	1	1	1	1	2	3.33333	33.3
Ability to move independently (worsened)	Incidence	Outcome	4	2	4	2.66667	3	71.1	3.66667	3.66667	4	92.6	1	1	1	0	3.66667	4	1	1	3.66667	1	1	2	3.33333	43.2
ADL (early-loss: improved)	Incidence	Outcome	4	2	4	2.66667	3	71.1	3.66667	3.66667	4	92.6	1	1	1	0	4	4	1	1	1	1	1	2	3.33333	34.6
ADL (early-loss: worsened)	Incidence	Outcome	4	2	4	2.66667	3	71.1	3.66667	3.66667	4	92.6	1	1	1	0	4	4	1	1	1	1	1	2	3.33333	34.6
ADL (mid-loss: improved)	Incidence	Outcome	4	2	4	2.66667	3	71.1	3.66667	3.66667	4	92.6	1	1	1	0	4	4	1	1	1	1	1	2	3.33333	34.6
ADL (mid-loss: worsened)	Incidence	Outcome	4	2	4	2.66667	3	71.1	3.66667	3.66667	4	92.6	1	1	1	0	4	4	1	1	1	1	1	2	3.33333	34.6
ADL (late-loss: improved)	Incidence	Outcome	4	2	4	2.66667	3	71.1	3.66667	3.66667	4	92.6	1	1	1	0	4	4	1	1	1	1	1	2	3.33333	34.6
ADL (late-loss: worsened)	Incidence	Outcome	4	2	4	2.66667	3	71.1	3.66667	3.66667	4	92.6	1	1	1	0	4	4	1	1	3.33333	3	1	2	3.33333	50.6
ADL long form scale (worsened)	Incidence	Outcome	4	2	4	2.66667	3	71.1	3.66667	3.66667	4	92.6	1	1	1	0	4	4	1	1	3	1	1	2	3.33333	42
Behaviour (improved)	Incidence	Outcome	4	2	4	2.66667	3	71.1	3.66667	3.66667	4	92.6	1	1	1	0	4	4	1	1	1	1	1	2	3.33333	34.6
Behaviour (worsened)	Incidence	Outcome	4	2	4	2.66667	3	71.1	3.66667	3.66667	4	92.6	1	1	1	0	4	4	1	1	3	1	1	2	3.33333	42
Bladder continence (improved)	Incidence	Outcome	4	2	4	2.66667	3	71.1	3.66667	3.66667	4	92.6	1	1	1	0	3.66667	4	1	1	1	1	1	2	3.33333	33.3
Bladder continence (worsened)	Incidence	Outcome	4	2	4	2.66667	3	71.1	3.66667	3.66667	4	92.6	1	1	1	0	3.66667	4	1	1	3.33333	1	1	2	3.33333	42
Bowel continence (improved)	Incidence	Outcome	4	2	4	2.66667	3	71.1	3.66667	3.66667	4	92.6	1	1	1	0	3.66667	4	1	1	1	1	1	2	3.33333	33.3
Bowel continence (worsened)	Incidence	Outcome	4	2	4	2.66667	3	71.1	3.66667	3.66667	4	92.6	1	1	1	0	3.66667	4	1	1	3	1	1	2	3.33333	40.7
Cognitive ability (improved)	Incidence	Outcome	4	2	4	2.66667	3	71.1	3.66667	3.66667	4	92.6	1	1	1	0	4	4	1	1	1	1	1	2	3.33333	34.6
Cognitive ability (worsened)	Incidence	Outcome	4	2	4	2.66667	3	71.1	3.66667	3.66667	4	92.6	1	1	1	0	4	4	1	1	3	1	1	2	3.33333	42
Communication (improved)	Incidence	Outcome	4	2	4	2.66667	3	71.1	3.66667	3.66667	4	92.6	1	1	1	0	4	4	1	1	1	1	1	2	3.33333	34.6
Communication (worsened)	Incidence	Outcome	4	2	4	2.66667	3	71.1	3.66667	3.66667	4	92.6	1	1	1	0	4	4	1	1	3	1	1	2	3.33333	42
Depression symptoms (worsened)	Incidence	Outcome	4	2	4	2.66667	3	71.1	3.66667	3.66667	4	92.6	1	1	1	0	4	4	1	1	2.66667	1	1	2	3.33333	40.7
Falls	Prevalence	Outcome	4	2	4	2.66667	3	71.1	3.66667	3.66667	4	92.6	1	1	1	0	4	4	1	1	2.33333	1	1	2	3.33333	39.5
Feeding tube	Prevalence	Outcome	4	2	4	2.66667	3	71.1	3.66667	3.66667	4	92.6	1	1	1	0	4	4	1	1	3	1	1	2	3.33333	42
Indwelling catheter	Prevalence	Outcome	4	2	4	2.66667	3	71.1	3.66667	3.66667	4	92.6	1	1	1	0	4	4	1	1	3.33333	1	1	2	3.33333	43.2
Pain (present)	Prevalence	Outcome	4	2	4	2.66667	3	71.1	3.66667	3.66667	4	92.6	1	1	1	0	4	4	1	2	2.66667	3	1	2	3.33333	51.9
Pain (worsened)	Incidence	Outcome	4	2	4	2.66667	3	71.1	3.66667	3.66667	4	92.6	1	1	1	0	4	4	1	1	3	1	1.66667	2	3.33333	44.4
Physical restraints	Prevalence	Outcome	4	2	4	2.66667	3	71.1	3.66667	3.66667	4	92.6	1	1	1	0	4	4	1	1	2.33333	1	1	2	3.33333	39.5
Pressure ulcers (present)	Prevalence	Outcome	4	2	4	2.66667	3	71.1	3.66667	3.66667	4	92.6	1	1	1	0	4	4	1	1	2	1	1	2	3.33333	38.3
Pressure ulcers (new)	Incidence	Outcome	4	2	4	2.66667	3	71.1	3.66667	3.66667	4	92.6	1	1	1	0	4	4	1	1	1	1	1	2	3.33333	34.6
Pressure ulcers (worsened)	Incidence	Outcome	4	2	4	2.66667	3	71.1	3.66667	3.66667	4	92.6	1	1	1	0	4	4	1	1	3	1	1	2	3.33333	42
Urinary tract infection	Prevalence	Outcome	4	2	4	2.66667	3	71.1	3.66667	3.66667	4	92.6	1	1	1	0	3.66667	4	1	1	2.33333	3	1	2	3.33333	45.7
Weight loss	Prevalence	Outcome	4	2	4	2.66667	3	71.1	3.66667	3.66667	4	92.6	1	1	1	0	4	4	1	1	2	1	1	2	3.33333	38.3

## Sheet: Norway
Norway
			AIRE Rating for each criterion (average over 3 raters)
			Domain 1						Domain 2				Domain 3				Domain 4
QI	QI type	Measure-ment level	1	2	3	4	5	%	6	7	8	%	9	10	11	%	12	13	14	15	16	17	18	19	20	%
Dental examination in the last 12 months	Prevalence	Process	4	4	4	4	4	100	1.3	1.3	4	40.7	1	1.3	1	3.7	4	4	1	1	1	1	1	1	3.66667	32.1
Hours of medical treatment per week	Prevalence	Process	4	4	4	4	4	100	1.3	1.3	4	40.7	1	1.3	1	3.7	4	4	1	1	1	1	1	1	3.66667	32.1
Medical examination in the last 12 months	Prevalence	Process	4	4	4	4	4	100	1.3	1.3	4	40.7	1	1.3	1	3.7	4	4	1	1	1	1	1	1	3.66667	32.1
Medication review	Prevalence	Process	4	4	4	4	4	100	1.3	1.3	4	40.7	1	1.3	1	3.7	3.66667	4	1	1	1	1	1	1	3.66667	30.9
Nosocomial infections	Prevalence	Outcome	4	4	4	4	4	100	1.3	1.3	4	40.7	1	1.3	1	3.7	3.66667	4	1	1	1	1	1	1	3.66667	30.9
Nutritional assessment	Prevalence	Process	4	4	4	4	4	100	1.3	1.3	4	40.7	1	1.3	1	3.7	3.66667	4	1	1	1	1	1	1	3.66667	30.9
Receiving antibiotics	Prevalence	Outcome	4	4	4	4	4	100	1.3	1.3	4	40.7	1	1.3	1	3.7	4	4	1	1	1	1	1	1	3.66667	32.1

## Sheet: Sweden
			AIRE Rating for each criterion (average over 3 raters)
			Domain 1						Domain 2				Domain 3				Domain 4
QI	QI type	Measure-ment level	1	2	3	4	5	%	6	7	8	%	9	10	11	%	12	13	14	15	16	17	18	19	20	%
Antipsychotic drugs in special housing	Prevalence	Outcome	4	2	4	4	4	86.6667	2	2	4	55.6	1	1	1	0	4	4	1	1	1	1	1	1	4	33.3
Drugs that should be avoided in special housing (inappropriate drugs)	Prevalence	Outcome	4	2	4	4	4	86.6667	2	2	4	55.6	1	1	1	0	4	4	1	1	1	1	1	1	4	33.3
Falls	Prevalence	Outcome	4	2	4	4	4	86.6667	2	2	4	55.6	1	1	1	0	4	4	1	1	1	1	1	1	4	33.3
Healthcare-associated infections*	Prevalence	Outcome	4	2	4	4	4	86.6667	2	2	4	55.6	1	1.66	1	7.4	4	4	1	1	1	1	2	2	4	40.7407
Malnutrition	Prevalence	Outcome	4	2	4	4	4	86.6667	2	2	4	55.6	1	1	1	0	4	4	1	1	1	1	1	1	4	33.3
Oral health problems	Prevalence	Outcome	4	2	4	4	4	86.6667	2	2	4	55.6	1	1	1	0	4	4	1	1	1	1	1	1	4	33.3
Pressure ulcers	Prevalence	Outcome	4	2	4	4	4	86.6667	2	2	4	55.6	1	1	1	0	4	4	1	1	1	1	1	1	4	33.3
Risk prevention measures for pressure ulcers, malnutrition, falls, oral health problems and bladder disfunction**	Prevalence	Process	4	2	4	4	4	86.6667	2	2	4	55.6	1	1	1	0	4	4	1	1	1	1	1	1	4	33.3
Risk prevention measures in special housing***	Prevalence	Process	4	2	4	4	4	86.6667	2	2	4	55.6	1	1	1	0	4	4	1	1	1	1	1	1	4	33.3
Ten or more drugs in special housing	Prevalence	Outcome	4	2	4	4	4	86.6667	2	2	4	55.6	1	1	1	0	4	4	1	1	1	1	1	1	4	33.3
Three or more psychotropic drugs in special housing	Prevalence	Outcome	4	2	4	4	4	86.6667	2	2	4	55.6	1	1	1	0	4	4	1	1	1	1	1	1	4	33.3
Use of antibiotics*	Prevalence	Outcome	4	2	4	4	4	86.6667	2	2	4	55.6	1	1.66	1	7.4	4	4	1	1	1	1	2	2	4	40.7407
Use of pressure-relieving surfaces in special housing	Prevalence	Outcome	4	2	4	4	4	86.6667	2	2	4	55.6	1	1	1	0	3	4	1	1	1	1	1	1	4	29.6
* HALT survey data
** Indicator with several components reported on the Senior alert website: for each problem area reported are number of persons who received a risk assessment, number of assessments which identified a risk, number of assessments with risk where underlying causes of the risk were identified, number of assessments with an action-plan and number of follow-ups.
*** Indicator using aggregated Senior alert data, reported on the Kolada website: Proportion of people in special housing who have been assessed as at risk of fall, malnutrition, pressure ulcers or oral health problems with at least one planned measure within identified risk area and planned measure(s) evaluated in all identified risk areas.

## Sheet: U.S.
			AIRE Rating for each criterion (average over 3 raters)
			Domain 1						Domain 2				Domain 3				Domain 4
QI	QI type	Measure-ment level	1	2	3	4	5	%	6	7	8	%	9	10	11	%	12	13	14	15	16	17	18	19	20	%
Ability to move independently (worsened)	Incidence	Outcome	4	4	4	4	3.66667	97.8	4	3.66667	4	96.3	1.33333	1	1	3.7	3.66667	4	4	2	3.66667	1	1	1	4	56.8
ADL (late-loss, worsened)	Incidence	Outcome	4	4	4	4	3.66667	97.8	4	3.66667	4	96.3	1.66667	1	1	7.4	4	4	4	3	3.33333	3	1	1	4	67.9
Antianxiety or hypnotic drug use	Prevalence	Outcome	4	4	4	4	3.66667	97.8	4	3.66667	4	96.3	1.66667	1	1	7.4	4	4	4	1	1	1	1	1	4	44.4
Antipsychotic drug use	Prevalence	Outcome	4	4	4	4	3.66667	97.8	4	3.66667	4	96.3	1.66667	1	1	7.4	4	4	4	3	3.33333	1	1	1	4	60.5
Emergency department visits	Prevalence	Outcome	4	4	4	4	3.66667	97.8	4	3.66667	4	96.3	1	1	1	0	4	4	4	1	1	1	1	1	4	44.4
Falls with major injury	Prevalence	Outcome	4	4	4	4	3.66667	97.8	4	3.66667	4	96.3	1	1	1	0	4	4	4	1	1	1	1	1	4	44.4
Hospitalisations	Prevalence	Outcome	4	4	4	4	3.66667	97.8	4	3.66667	4	96.3	1	1	1	0	4	4	4	1	1	1	1	1	4	44.4
Indwelling catheter	Prevalence	Outcome	4	4	4	4	3.66667	97.8	4	3.66667	4	96.3	1.66667	1	1	7.4	4	4	4	3	3.33333	1	1	1	4	60.5
Influenza vaccination	Prevalence	Process	4	4	4	4	3.66667	97.8	4	3.66667	4	96.3	1	1	1	0	4	4	4	1	1	1	1	1	4	44.4
Pneumococcal vaccination	Prevalence	Process	4	4	4	4	3.66667	97.8	4	3.66667	4	96.3	1	1	1	0	4	4	4	1	1	1	1	1	4	44.4
Physical restraints	Prevalence	Outcome	4	4	4	4	3.66667	97.8	4	3.66667	4	96.3	1	1	1	0	4	4	4	1	3	1.33333	1	1	4	53.1
Pressure ulcers	Prevalence	Outcome	4	4	4	4	3.66667	97.8	4	3.66667	4	96.3	1.66667	1	1	7.4	4	4	4	3.33333	3.33333	2.66667	1	1	4	67.9
Urinary tract infection	Prevalence	Outcome	4	4	4	4	3.66667	97.8	4	3.66667	4	96.3	1.66667	1	1	7.4	4	4	4	3	2.33333	3	1	1	4	64.2
Weight loss	Prevalence	Outcome	4	4	4	4	3.66667	97.8	4	3.66667	4	96.3	1	1	1	0	4	4	4	1	2	4	1	1	4	59.3
